# Supplementary material for: Chemical control and insecticide resistance status of sand fly vectors worldwide
Source: PLoS Negl Trop Dis. 2021 Aug 12;15(8):e0009586. doi: 10.1371/journal.pntd.0009586 (PMC8360369; doi:10.1371/journal.pntd.0009586)
Supplement: S1 Table — (XLSX) [file pntd.0009586.s001.xlsx]

## Sheet: Φύλλο1
Species	Country	Region	Collection Year	Insecticide (Class)	Dose(s)	Exposure	Mortality (%)	Test values given	Status	Protocol	Reference
P. papatasi	Italy	Rome	1999	DDT (OC)	0.02	1-60 min		LT50= 18/ RR= 1.08, LT95= 127.7 (min)	S	WHO tube test, 1981	[1]
				Lamda-cyhalothrin (PY)	0.06%	1-60 min		LT50= 7.4/ RR= 1.51, LT95= 65.8 (min)	S
				Permethrin (PY)	0.2%	1-60 min		LT50= 11/ RR= 1.41, LT95= 50.2 (min)	S
	Iran	Jovein, Sabzevar county	2002	DDT (OC)	0.04	60 min	100		S	WHO tube test, 1981	[2]
				Permethrin (PY)	0.25 %	60 min	100		S
				Propoxur (CAR)	0.10 %	60 min	100		S
		Orzuieh district, Kerman	2004	DDT (OC)	0.04	60 min	100		S	WHO tube test, 1981	[3]
		Dehbakri Country, Bam	2010	DDT (OC)	0.04	60 min	100	LT50= 20.58, LT90= 55.63 (min)	S	WHO tube test, 1981	[4]
				Deltamethrin (PY)	0.05 %	60 min	100	LT50= 13.57, LT90= 41.89 (min)	S
		Badrood, Esfahan	2010	DDT (OC)	0.04	0-60 min		LT50=18.40, LT95= 58.86 (min)	S	WHO tube test, 1981	[5]
				Cyfluthrin (PY)	0.15 %	0-60 min		LT50= 0.26, LT95= 3.37 (min)	S
				Deltamethrin (PY)	0.10 %	0-60 min		LT50= 0.45, LT95= 5.23 (min)	S
				Lamda- cyhalothrin (PY)	0.05 %	0-60 min		LT50= 0.03, LT95= 0.75 (min)	S
				Permethrin (PY)	0.75 %	0-60 min		LT50= 3.04, LT95= 10.62 (min)	S
		Badrood, Esfahan	2010	DDT (OC)	0.04	0-60 min		LT50= 21.88 (min)	S	WHO tube test, 1981	[6]
				Cyfluthrin (PY)	0.15 %	0-60 min		LT50= 0.16 (min)	S
				Deltamethrin (PY)	0.10 %	0-60 min		LT50= 0.61 (min)	S
				Lamda- cyhalothrin (PY)	0.05 %	0-60 min		LT50= 0.10 (min)	S
				Permethrin (PY)	0.75 %	0-60 min		LT50= 4.23 (min)	S
		Badrood, Esfahan	2015	DDT (OC)	0.04	60 min	96.05	LT50= 9.74, LT90= 43.85 (min)	PR	WHO tube test, 2013	[7]
				Deltamethrin (PY)	0.05 %	60 min	97.86	LT50= 0.19, LT90= 4.57 (min)	PR
				Cyfluthrin (PY)	0.15 %	60 min	100	LT50= 0.02, LT90= 4.68 (min)	S
				Lamda- cyhalothrin (PY)	0.05 %	60 min	97.78	LT50= 0.28, LT90= 15.48 (min)	PR
				Permethrin (PY)	0.75 %	60 min	98.70	LT50= 1.84, LT90= 746.53 (min)	S
	Morocco	Ait oublah, Boulmane	2011	DDT (OC)	0.04	60 min	100	KDT50= 22.4, KDT90= 43.5 (min)	S	WHO tube test, 1981	[8]
				Lamda- cyhalothrin (PY)	0.05 %	60 min	100	KDT50= 11.9, KDT90= 25.6 (min)	S
				Malathion (OP)	0.05	60 min	100		S
		Lalla aziza, Chichaoua	2011	Lamda- cyhalothrin (PY)	0.05 %	60 min	100	KDT50= 32.4, KDT90= 102.1 (min)	S
		Lbrouj, Settat	2011	DDT (OC)	0.04	60 min	100	KDT50= 32.9, KDT90= 71 (min)	S
				Lamda- cyhalothrin (PY)	0.05 %	60 min	100	KDT50= 33.3, KDT90= 71.3 (min)	S
		Bouhajra, Taza	2011	DDT (OC)	0.04	60 min	100	KDT50= 15.3, KDT90= 27.3 (min)	S
				Lamda- cyhalothrin (PY)	0.05 %	60 min	100	KDT50= 14.5, KDT90= 23.4 (min)	S
		Boumalne, Tinghir	2011	DDT (OC)	0.04	60 min	100	KDT50= 18, KDT90= 42.3 (min)	S
				Lamda- cyhalothrin (PY)	0.05 %	60 min	100	KDT50= 16.4, KDT90= 38.8 (min)	S
				Malathion (OP)	0.05	60 min	100		S
	Sudan	Surogia, Khartoum	2007	DDT (OC)	0.04	60 min	100	KDT95= 84.56 (min)	S	WHO tube test, 1998	[9]
				Permethrin (PY)	0.75 %	60 min	100	KDT95= 193.93 (min)	S
				Malathion (OP)	0.05	60 min	19	KDT95 >24 h	R
				Propoxur (CAR)	0.10 %	60 min	9	KDT95 >24 h	R
		White Nile area	2007	DDT (OC)	0.04	60 min	100	KDT95= 15.98 (min)	S
				Permethrin (PY)	0.75 %	60 min	100	KDT95= 20.16 (min)	S
				Malathion (OP)	0.05	60 min	100	KDT95= 22.02 (min)	S
				Propoxur (CAR)	0.10 %	60 min	100	KDT95= 21.08 (min)	S
		Rahad Game Reserve Camp	2007	DDT (OC)	0.04	60 min	100	KDT95= 15.98 (min)	S
				Permethrin (PY)	0.75 %	60 min	100	KDT95= 20.17 (min)	S
				Malathion (OP)	0.05	60 min	100	KDT95= 20.69 (min)	S
				Propoxur (CAR)	0.10 %	60 min	100	KDT95= 22.02 (min)	S
P. sergenti	Iran	Dehbakri Country, Bam	2010	DDT (OC)	0.04	60 min	97	LT50= 21.75, LT90= 76.17 (min)	PR	WHO tube test, 1981	[4]
				Deltamethrin (PY)	0.05 %	60 min	100	LT50= 17.71, LT90= 51.96 (min)	S
		Villages in North Khorasan	2015- 2016	DDT (OC)	0.04	60 min	89.80	LT50= 15.37, LT90= 51.09 (min)	R	WHO tube test, 2016	[10]
				Permethrin (PY)	0.75 %	60 min	95.60	LT50= 6.31, LT90= 18.56 (min)	PR
				Bendiocarb (CAR)	0.10 %	60 min	93.60	LT50= 19.15, LT90= 47.40 (min)	PR
	Morocco	Ait chribou, Azilal	2011	DDT (OC)	0.04	60 min	100	KDT50= 33.8, KDT90= 71.9 (min)	S	WHO tube test, 1981	[8]
				Lamda- cyhalothrin (PY)	0.05 %	60 min	100	KDT50= 29.3, KDT90= 64.7 (min)	S
				Malathion (OP)	0.05	60 min	100		S
		Bouassam, Boulmane	2011	DDT (OC)	0.04	60 min	100	KDT50= 11, KDT90= 20.6 (min)	S
				Lamda- cyhalothrin (PY)	0.05 %	60 min	100	KDT50= 12.6, KDT90= 25.6 (min)	S
		Lalla aziza, Chichaoua	2011	DDT (OC)	0.04	60 min	100	KDT50= 32, KDT90= 95.7 (min)	S
				Lamda- cyhalothrin (PY)	0.05 %	60 min	100	KDT50= 25.5, KDT90= 72.5 (min)	S
		Lbrouj, Settat	2011	DDT (OC)	0.04	60 min	100	KDT50= 30.7, KDT90= 83.8 (min)	S
				Lamda- cyhalothrin (PY)	0.05 %	60 min	100	KDT50= 26.8, KDT90= 73 (min)	S
		Bouhajra, Taza	2011	DDT (OC)	0.04	60 min	100	KDT50= 11.8, KDT90= 21.5 (min)	S
				Lamda- cyhalothrin (PY)	0.05 %	60 min	100	KDT50= 15.6, KDT90= 26.3 (min)	S
		Boumalne, Tinghir	2011	DDT (OC)	0.04	60 min	100	KDT50= 12.7, KDT90= 26.2 (min)	S
				Lamda- cyhalothrin (PY)	0.05 %	60 min	100	KDT50= 14.3, KDT90= 27.9 (min)	S
				Malathion (OP)	0.05	60 min	100		S
		Aichoun, Sefrou	2012	Lamda- cyhalothrin (PY)	0.05 %	60 min	100	KDT50= 11, KDT90= 20 (min)	S	WHO tube test, 1981	[11]
P. argentipes	Bangladesh	Fulbaria, Mymensingh	2015- 2016	Alpha-cypermethrin (PY)	0.05 %	60 min	100	KD= 88.80%	S	WHO tube test, 1981 & 1998	[12]
				Deltamethrin (PY)	0.05 %	60 min	100	KD= 87.50%	S
				Lamda- cyhalothrin (PY)	0.05 %	60 min	100	KD= 90%	S
				Permethrin (PY)	0.75 %	60 min	100	KD= 88.52%	S
				Bendiocarb (CAR)	0.10 %	60 min	100	KD= 82.93%	S
				Malathion (OP)	0.05	60 min	100	KD= 96.77%	S
		Madhupur, Tangail	2015- 2016	Alpha-cypermethrin (PY)	0.05 %	60 min	100	KD= 89.84%	S
				Deltamethrin (PY)	0.05 %	60 min	100	KD= 88.43%	S
				Lamda- cyhalothrin (PY)	0.05 %	60 min	100	KD= 91.80%	S
				Permethrin (PY)	0.75 %	60 min	100	KD= 85.83%	S
				Bendiocarb (CAR)	0.10 %	60 min	100	KD= 81.15%	S
				Malathion (OP)	0.05	60 min	100	KD= 93.33%	S
		Pirgonj, Rangpur	2015- 2016	Alpha-cypermethrin (PY)	0.05 %	60 min	100	KD= 89.34%	S
				Deltamethrin (PY)	0.05 %	60 min	100	KD= 90.83%	S
				Lamda- cyhalothrin (PY)	0.05 %	60 min	100	KD= 90.32%	S
				Permethrin (PY)	0.75 %	60 min	100	KD= 87.50%	S
				Bendiocarb (CAR)	0.10 %	60 min	100	KD= 81.67%	S
				Malathion (OP)	0.05	60 min	100	KD= 94.21%	S
		Bera, Pabna	2015- 2016	Alpha-cypermethrin (PY)	0.05 %	60 min	100	KD= 90.24%	S
				Deltamethrin (PY)	0.05 %	60 min	100	KD= 87.50%	S
				Lamda- cyhalothrin (PY)	0.05 %	60 min	100	KD= 91.67&%	S
				Permethrin (PY)	0.75 %	60 min	100	KD= 88.52%	S
				Bendiocarb (CAR)	0.10 %	60 min	100	KD= 84.55%	S
				Malathion (OP)	0.05	60 min	100	KD= 90.24%	S
		Terokhada, Khulna	2015- 2016	Alpha-cypermethrin (PY)	0.05 %	60 min	100	KD= 88.89%	S
				Deltamethrin (PY)	0.05 %	60 min	100	KD= 88.89%	S
				Lamda- cyhalothrin (PY)	0.05 %	60 min	100	KD= 88.52%	S
				Permethrin (PY)	0.75 %	60 min	100	KD= 84.68%	S
				Bendiocarb (CAR)	0.10 %	60 min	100	KD= 82.11%	S
				Malathion (OP)	0.05	60 min	100	KD= 94.26%	S
		Godagari, Rajshahi	2015- 2016	Alpha-cypermethrin (PY)	0.05 %	60 min	100	KD= 90.16%	S
				Deltamethrin (PY)	0.05 %	60 min	100	KD= 89.76%	S
				Lamda- cyhalothrin (PY)	0.05 %	60 min	100	KD= 87.30%	S
				Permethrin (PY)	0.75 %	60 min	100	KD= 88.33%	S
				Bendiocarb (CAR)	0.10 %	60 min	100	KD= 84.17%	S
				Malathion (OP)	0.05	60 min	100	KD= 93.55%	S
	India	Gadchiroli, Maharashtra	2008- 2010	DDT (OC)	0.04	60 min	31		R	WHO tube test, 1981	[13]
				Malathion (OP)	0.05	60 min	78		R
				Deltamethrin (PY)	0.05%	60 min	100		S
		Dumka, Jharkhand	2008- 2010	DDT (OC)	0.04	60 min	69		R
				Malathion (OP)	0.05	60 min	100		S
				Deltamethrin (PY)	0.05%	60 min	100		S
		Patna & Vaishali, Bihar	2015	DDT (OC)	0.04	60 min	43		R	WHO tube test, 2013	[14]
				Deltamethrin (PY)	0.05 %	20 min	56		R
				Alpha-cypermethrin (PY)	0.05 %	30 min	84		R
		Manhar, Vaishali	2015- 2016	DDT (OC)	0.04	60 min	49.1	KD= 22.80%	R	WHO tube test, 2013	[15]
				Alpha-cypermethrin (PY)	0.05 %	60 min	100	KD= 85.90%	S
		Farakka, Murshidabad	2017- 2018	DDT (OC)	0.04	60 min	69.55	KDT50= 64.32 (min)	R	WHO tube test, 2016	[16]
				Deltamethrin (PY)	0.05 %	60 min	98.10	KDT50= 23.01 (min)	S
				Malathion (OP)	0.05	60 min	98.96	KDT50= 31.75 (min)	S
		Naxalbari, Darjeeling	2017- 2018	DDT (OC)	0.04	60 min	71.44	KDT50= 39.63 (min)	R
				Deltamethrin (PY)	0.05 %	60 min	98.02	KDT50= 23.61 (min)	S
				Malathion (OP)	0.05	60 min	98.94	KDT50= 24.35 (min)	S
		Habibpur, Malda	2017- 2018	DDT (OC)	0.04	60 min	65.62	KDT50= 32.23 (min)	R
				Deltamethrin (PY)	0.05 %	60 min	98.40	KDT50= 20.50 (min)	S
				Malathion (OP)	0.05	60 min	98.81	KDT50= 28.04 (min)	S
		Bomongola, Malda	2017- 2018	DDT (OC)	0.04	60 min	65.62	KDT50= 32.31 (min)	R
				Deltamethrin (PY)	0.05 %	60 min	98.08	KDT50= 14.99 (min)	S
				Malathion (OP)	0.05	60 min	100	KDT50= 19.27 (min)	S
		Gazole, Malda	2017- 2018	DDT (OC)	0.04	60 min	76.33	KDT50= 31.56 (min)	R
				Deltamethrin (PY)	0.05 %	60 min	98.80	KDT50= 24.82 (min)	S
				Malathion (OP)	0.05	60 min	98.78	KDT50= 23.65 (min)	S
		Vaishali, Bihar	2015- 2016	DDT (OC)	0.04	60 min	48		R	WHO tube test, 2016	[17]
				Alpha-cypermethrin (PY)	0.05 %	60 min	100		S
	Nepal	Dulari, Morang	2008- 2009	DDT (OC)	0.04	60 min	100	KD= 93.7%	S	WHO tube test, 1998	[18]
				Deltamethrin (PY)	0.05%	60 min	95.6	KD= 85.2%	S
		Gidhaniya, Morang	2008- 2009	DDT (OC)	0.04	60 min	100	KD= 92.4%	S
				Deltamethrin (PY)	0.05%	60 min	98.9	KD= 93.3%	S
		Duhabi, Sunsari	2008- 2009	DDT (OC)	0.04	60 min	98.3	KD= 90.6%	S
		Amahibelha, Sunsari	2008- 2009	DDT (OC)	0.04	60 min	61.7	KD= 51%	R
				Deltamethrin (PY)	0.05%	60 min	99.2	KD= 88.5%	S
		Bhathigachh, Morang	2015, 2016	Alpha-cypermethrin (PY)	0.05 %	60 min	100	KD= 97.25%	S	WHO tube test, 1981 & 1998	[12]
				Deltamethrin (PY)	0.05 %	60 min	100	KD= 97.27%	S
		Tanmuna, Sunsari	2015, 2016	Alpha-cypermethrin (PY)	0.05 %	60 min	100	KD= 94.34%	S
				Deltamethrin (PY)	0.05 %	60 min	100	KD= 93.20%	S
		West Pipara, Saptari	2015, 2016	Alpha-cypermethrin (PY)	0.05 %	60 min	100	KD= 95.19%	S
				Deltamethrin (PY)	0.05 %	60 min	100	KD= 94.50%	S
	Sri Lanka	Thalawa, Anuradhapura district	2015-2017	DDT (OC)	0.4-4%	60 min		LC100= 0.8%	S	WHO tube test, 2009	[19]
				Malathion (OP)	0.5-5%	60 min		LC100= 0.9%	S
				Propoxur (CAR)	0.01-0.1%	60 min		LC100= 0.017%	S
				Deltamethrin (PY)	0.005-0.05%	60 min		LC100= 0.007%	S
		Pannala, Kurunegala district	2015-2017	DDT (OC)	0.4-4%	60 min		LC100= 0.8%	S
				Malathion (OP)	0.5-5%	60 min		LC100= 0.9%	S
				Propoxur (CAR)	0.01-0.1%	60 min		LC100= 0.017%	S
				Deltamethrin (PY)	0.005-0.05%	60 min		LC100= 0.007%	S
		Mamadala, Hambantota district	2015-2017	DDT (OC)	0.4-4%	60 min		LC100= 1.5%	S
				Malathion (OP)	0.5-5%	60 min		LC100= 2.0%	PR
				Propoxur (CAR)	0.01-0.1%	60 min		LC100= 0.03%	S
				Deltamethrin (PY)	0.005-0.05%	60 min		LC100= 0.007%	S
		Mirigama, Gampaha district	2015-2017	DDT (OC)	0.4-4%	60 min		LC100= 0.8%	S
				Malathion (OP)	0.5-5%	60 min		LC100= 0.9%	S
				Propoxur (CAR)	0.01-0.1%	60 min		LC100= 0.017%	S
				Deltamethrin (PY)	0.005-0.05%	60 min		LC100= 0.007%	S
P. perniciosus	Italy	Campania	1993-1994	DDT (OC)	0.02	1-60 min		LT50= 19.9/ RR= 1.19, LT95= 160.7 (min)	S	WHO tube test, 1981	[1]
				Lamda-cyhalothrin (PY)	0.06%	1-60 min		LT50= 3.2/ RR= 0.65, LT95= 62.4 (min)	S
				Permethrin (PY)	0.2%	1-60 min		LT50= 6.9/ RR= 0.88, LT95= 126.5 (min)	S
P. tobbi, P.papatasi, P. major,	Turkey	Villages of Adana	2013	Permethrin (PY)	0.025-0.5%	60 min		LD50= 0.007%, LD99= 0.45%	S	WHO tube test, 2013	[20]
P.perfiliewi, S. dentata				Deltamethrin (PY)	0.0025-0.05%	60 min		LD50= 0.002%, LD99= 0.184%	S
P. tobbi, P.papatasi, P.alexandri,	Turkey	Tepecik, Mugla	2010	Deltamethrin (PY)	0.05%	60 min	90	KDT50= 37.5, KDT90= 40.7 (min)	PR	WHO tube test, 2013	[21]
P. neglectus/syriacus				Permethrin (PY)	0.75%	60 min	93.30	KDT50= 34.6, KDT90= 36.1 (min)	PR
S. dentana, S. minuta		Bacayir, Aydin	2010	Deltamethrin (PY)	0.05%	60 min	99	KDT50= 18.6, KDT90= 38.6 (min)	S
				Permethrin (PY)	0.75%	60 min	100	KDT50= 22.4, KDT90= 35.9 (min)	S
L. longipalpis	Brazil	Lapinha, Minas Gerais		Deltamethrin (PY)	0.05%	60 min	98.20	LT50= 25 (min)	S	WHO tube test for PY	[22]
				Permethrin (PY)	0.10%	60 min	96.70	LT50= 25 (min)	PR	CDC bottle test for OPs
				Lamda- cyhalothrin (PY)	0.05%	60 min	100	LT50= 20 (min)	S
				Malathion (OP)	10 ul/ l	60 min	98.70	LT50= 20 (min)	S
				Fenitrothion (OP)	40 ul/ l	60 min	98.10	LT50= 35 (min)	S
		Monte Claros, Minas Gerais		Deltamethrin (PY)	0.05%	60 min	63.70	LT50= 45 (min)	R
				Permethrin (PY)	0.10%	60 min	61.10	LT50= 55 (min)	R
				Malathion (OP)	10 ul/ l	60 min	99.30	LT50= 20 (min)	S
				Fenitrothion (OP)	40 ul/ l	60 min	94.40	LT50= 35 (min)	PR
		Lapinha Cave, Minas Gerais	2015	Alpha-cypermethrin (PY)	0.1-7.5mg/m2	60 min		LD50= 0.78, LD99= 31.07 (mg a.i./m2)	S	WHO tube test, 1981	[23]
		Aracatuba, Sao Paulo	2015- 2016	Deltamethrin (PY)	0.50%	60 min	100	KDT100= 30-40 (min)	S	WHO (modified) tube test, 2013	[24]
				Lamda- cyhalothrin (PY)	0.05%	60 min	100	KDT100= 40-60 (min)	S
		Salgado Filho, Belo Horizonte	2015	Alpha-cypermethrin (PY)	3-9 ug/ml	60 min	100	LD50= 2.05, LD95= 7.01 (ug/ml)	S	CDC bottle test, 2016	[25]
					5 ug/ml	60 min	100	LT50= 24.2, LT95= 39.7 (min)	S
		Coqueiro, Januaria	2015	Alpha-cypermethrin (PY)	3-9 ug/ml	60 min	100	LD50= 2.57, LD95= 4.14 (ug/ml)	S
					5 ug/ml	60 min	100	LT50= 27.5, LT95= 61.5 (min)	S
		Morrinhos, Monte Claros	2015	Alpha-cypermethrin (PY)	3-9 ug/ml	60 min	100	LD50= 1.48, LD95= 3.39 (ug/ml)	S
					5 ug/ml	60 min	100	LT50= 19.6, LT95= 47.2 (min)	S
		Jardim Babilonia, Pirenopolis	2015	Alpha-cypermethrin (PY)	3-9 ug/ml	60 min	100	LD50= 2.45, LD95= 5.80 (ug/ml)	S
					5 ug/ml	60 min	100	LT50= 17.9, LT95= 40.9 (min)	S
L. evansi	Colombia	Colosó, Sucre	2008	Deltamethrin (PY)	0.00009- 0.0028%	80 min	100	DD= 0.0007%, LT100= 10 (min)	S	CDC bottle test, 1998	[26]
				Lamda- cyhalothrin (PY)	0.00009- 0.0007%	80 min	100	DD= 0.00035%, LT100= 10 (min)	S
	Venezuela	Los Pajones, Trujillo State	2003- 2004	Lamda- cyhalothrin (PY)	0.00009- 0.0007%	60 min		LC50= 0.0004 %, LC95= 0.0017%, DD= 0.0063%	S	WHO tube test, 1981	[27]
				Fenitrothion (OP)	0.008- 0.05%	60 min		LC50= 0.012%, LC95= 0.05%, DD= 0.189%	S
L. peruensis	Peru	La Libertad, Santiago de Chuco		Deltamethrin (PY)	0.025 %	60 min	97		PR	WHO tube test, 1981	[28]
References
1. Maroli M, Cianchi T, Bianchi R, Khoury C. Testing insecticide susceptibility of Phlebotomus perniciosus and P. papatasi (Diptera: Psychodidae) in Italy. Ann Ist Super Sanita. 2002;38(4): 419-23. PMID: 12760339
2. Yaghoobi-Ershadi MR, Akhavan AA, Abai MR, Ebrahimi B, Zahraei-Ramazani AR, Vafaei-Nezhad R, et al. Epidemiological study in a new focus of cutaneous leishmaniasis in the Islamic Republic of Iran. East Mediterr Health J. 2004; 10(4-5):688. PMID: 16335665.
3. Akhavan A, Yaghoobi-Ershadi M, Hasibi F, Jafari R, Abdoli H, Arandian M, et al. Emergence of cutaneous leishmaniasis due to leishmania major in a new focus of Southern Iran. J Arthropod Borne Dis. 2007;1(1):1-8.
4. Afshar AA, Rassi Y, Sharifi I, Abai M, Oshaghi M, Yaghoobi-Ershadi M, et al. Susceptibility status of Phlebotomus papatasi and P. sergenti (Diptera: Psychodidae) to DDT and deltamethrin in a focus of cutaneous leishmaniasis after earthquake strike in Bam, Iran. Iran J Arthropod Borne Dis. 2011;5(2): 32-41. PMID: 22808416
5. Saeidi Z, Vatandoost H, Akhavan AA, Yaghoobi-Ershadi MR, Rassi Y, Sheikh Z, et al. Baseline susceptibility of a wild strain of Phlebotomus papatasi (Diptera: Psychodidae) to DDT and pyrethroids in an endemic focus of zoonotic cutaneous leishmaniasis in Iran. Pest Manag Sci. 2012;68(5): 669-75. doi: 10.1002/ps.2278. PMID: 22351603
6. Saeidi Z, Vatandoost H, Akhavan AA, Yaghoobi-Ershadi MR, Rassi Y, Arandian MH, et al. Baseline insecticide susceptibility data of Phlebotomus papatasi in Iran. J Vector Borne Dis. 2013 Mar;50(1):57-61. PMID: 23703441
7. Shirani-Bidabadi L, Zahraei-Ramazani A, Yaghoobi-Ershadi MR, Rassi Y, Akhavan AA, Oshaghi MA, et al. Assessing the insecticide susceptibility status of field population of Phlebotomus papatasi (Diptera: Psychodidae) in a hyperendemic area of zoonotic cutaneous leishmaniasis in Esfahan Province, Central Iran. Acta Trop. 2017;176: 316-322. doi: 10.1016/j.actatropica.2017.08.035. PMID: 28870534
8. Faraj C, Ouahabi S, Adlaoui el B, El Elkohli M, Lakraa L, El Rhazi M, et al. Insecticide susceptibility status of Phlebotomus (Paraphlebotomus) sergenti and Phlebotomus (Phlebotomus) papatasi in endemic foci of cutaneous leishmaniasis in Morocco. Parasit Vectors. 2012;5: 51. doi: 10.1186/1756-3305-5-51. PMID: 22429776
9. Hassan MM, Widaa SO, Osman OM, Numiary MS, Ibrahim MA, Abushama HM. Insecticide resistance in the sand fly, Phlebotomus papatasi from Khartoum State, Sudan. Parasit Vectors. 2012;5: 46. doi: 10.1186/1756-3305-5-46. PMID: 22397726
10. Arzamani K, Vatandoost H, Rassi Y, Abai MR, Akhavan AA, Alavinia M, et al. Susceptibility status of wild population of Phlebotomus sergenti (Diptera: Psychodidae) to different imagicides in an endemic focus of cutaneous leishmaniasis in northeast of Iran. J Vector Borne Dis. 2017;54(3): 282-286. doi: 10.4103/0972-9062.217621. PMID: 29097645
11. Faraj C, Adlaoui el B, Ouahabi S, Elkohli M, Elrhazi M, Laqraa L, et al. Field evaluation of alpha-cypermethrin in indoor residual spraying for leishmaniasis control in an endemic area, northern Morocco. Parasit Vectors. 2013;6: 354. doi: 10.1186/1756-3305-6-354. PMID: 24330760
12. Chowdhury R, Das ML, Chowdhury V, Roy L, Faria S, Priyanka J, et al. Susceptibility of field-collected Phlebotomus argentipes (Diptera: Psychodidae) sand flies from Bangladesh and Nepal to different insecticides. Parasit Vectors. 2018;11(1): 336. doi: 10.1186/s13071-018-2913-6. PMID: 29866195
13. Singh RK, Mittal PK, Dhiman RC. Insecticide susceptibility status of Phlebotomus argentipes, a vector of visceral leishmaniasis in different foci in three states of India. J Vector Borne Dis. 2012 Dec;49(4): 254-7. PMID: 23428526
14. Gomes B, Purkait B, Deb RM, Rama A, Singh RP, Foster GM, et al. Knockdown resistance mutations predict DDT resistance and pyrethroid tolerance in the visceral leishmaniasis vector Phlebotomus argentipes. PLoS Negl Trop Dis. 2017;11(4): e0005504. doi: 10.1371/journal.pntd.0005504. PMID: 28414744
15. Mandal R, Kumar V, Kesari S, Das P. Assessing the combined effects of household type and insecticide effectiveness for kala-azar vector control using indoor residual spraying: a case study from North Bihar, India. Parasit Vectors. 2019;12(1): 409. doi: 10.1186/s13071-019-3670-x. PMID: 31439002
16. Sardar AA, Saha P, Chatterjee M, Bera DK, Biswas P, Maji D, et al. Insecticide susceptibility status of Phlebotomus argentipes and polymorphisms in voltage-gated sodium channel (vgsc) gene in kala-azar endemic areas of West Bengal, India. Acta Trop. 2018;185: 285-293. doi: 10.1016/j.actatropica.2018.06.005. PMID: 29890155
17. Kumar V, Mandal R, Das S, Kesari S, Dinesh DS, Pandey K, et al. Kala-azar elimination in a highly-endemic district of Bihar, India: A success story. PLoS Negl Trop Dis. 2020;14(5):e0008254. doi: 10.1371/journal.pntd.0008254. PMID: 32365060
18. Dinesh DS, Das ML, Picado A, Roy L, Rijal S, Singh SP, et al. Insecticide susceptibility of Phlebotomus argentipes in visceral leishmaniasis endemic districts in India and Nepal. PLoS Negl Trop Dis. 2010 Oct 26;4(10):e859. doi: 10.1371/journal.pntd.0000859. PMID: 21049013
19. Pathirage DRK, Karunaratne SHPP, Senanayake SC, Karunaweera ND. Insecticide susceptibility of the sand fly leishmaniasis vector Phlebotomus argentipes in Sri Lanka. Parasit Vectors. 2020;13(1): 246. doi: 10.1186/s13071-020-04117-y. PMID: 32404115
20. Karakuş M, Sarıkaya Y, Oğuz G, Doğan M, Ergan G, Günay F, et al. Assessment of diagnostic doses for widely used synthetic pyrethroids (Deltamethrin & Permethrin) in an endemic focus of leishmaniasis in Turkey. Parasit Vectors. 2016;9(1): 526. doi: 10.1186/s13071-016-1812-y. PMID: 27688146
21. Karakus M, Gocmen B, Özbel Y. Insecticide susceptibility status of wild-caught sand fly populations collected from two leishmaniasis endemic areas in western Turkey. J Arthropod Borne Dis. 2017;11(1): 86-94. PMID: 29026855
22. Alexander B, Barros VC, de Souza SF, Barros SS, Teodoro LP, Soares ZR, et al. Susceptibility to chemical insecticides of two Brazilian populations of the visceral leishmaniasis vector Lutzomyia longipalpis (Diptera: Psychodidae). Trop Med Int Health. 2009;14(10): 1272-7. doi: 10.1111/j.1365-3156.2009.02371.x. PMID: 19772549
23. Pessoa GC, Lopes JV, Rocha MF, Pinheiro LC, Rosa AC, Michalsky ÉM, et al. Baseline susceptibility to alpha-cypermethrin in Lutzomyia longipalpis (Lutz & Neiva, 1912) from Lapinha Cave (Brazil). Parasit Vectors. 2015;8: 469. doi: 10.1186/s13071-015-1076-y. PMID: 26381242
24. González MA, Bell MJ, Bernhardt SA, Brazil RP, Dilger E, Courtenay O, et al. Susceptibility of wild-caught Lutzomyia longipalpis (Diptera: Psychodidae) sand flies to insecticide after an extended period of exposure in western São Paulo, Brazil. Parasit Vectors. 2019;12(1): 110. doi: 10.1186/s13071-019-3364-4. PMID: 30871639
25. Rocha DA, Andrade AJ, Moura LR, Figueiredo NG, Pessoa GCD, Obara MT. Susceptibility of phlebotomine sandflies (Diptera: Psychodidae) collected in the field, to alpha-cypermethrin in four municipalities endemic to leishmaniasis. Rev Inst Med Trop Sao Paulo. 2020;62: e38. doi: 10.1590/S1678-9946202062038. PMID: 32520213
26. Henriquez C, Pereira Y, Cochero S, Bejarano EE. Dosis diagnóstica y umbral de resistencia de Lutzomyia evansi (Diptera: Psychodidae), a dos insecticidas utilizados en salud pública en Colombia: deltametrina y lambdacihalotrina. Rev Soc Entomol Argent. 2009;68(3-4): 287-294. ISSN: 0373-5680
27. Álvarez L, Duran Y, González A, Suárez J, Oviedo M. Concentraciones letales (CL50 y CL95) y dosis diagnósticas de fenitrotion y lambdacialotrina para Lutzomyia evansi (Diptera: Psychodidae) de los Pajones, estado Trujillo, Venezuela. Bol Mal Salud Amb. 2006;46(1): 31-37. ISSN: 1690-4648
28. Vargas VF, Franklin, Córdova PO, Alvarado AA. Determinación de la resistencia a insecticidas en Aedes aegypti, Anopheles albimanus y Lutzomyia peruensis procedentes del Norte Peruano. Rev perú med exp salud publica. 2006;23(4): 259-264. ISSN: 1726-4634
