# Supplementary material for: Chemical control and insecticide resistance status of sand fly vectors worldwide
Source: PLoS Negl Trop Dis. 2021 Aug 12;15(8):e0009586. doi: 10.1371/journal.pntd.0009586 (PMC8360369; doi:10.1371/journal.pntd.0009586)
Supplement: S2 Table — (XLSX) [file pntd.0009586.s002.xlsx]

## Sheet: Φύλλο1
				Allele frequencies (%)
Species	Country	Area/ Study site	N	1014L	1014F	1014S	Bioassay data provided	Reference
P. argentipes	India*	Vaishali district (Bihar)	204	5.40	53.90	40.70	yes- correlated	[1]
		Patna district (Bihar)	176	23.30	29	47.70
P. argentipes	India*	West Bengal	103	22.33	27.19	50.49	yes- correlated	[2]
P. argentipes	Sri Lanka	Mamadala	15	16.67	76.67	6.67	yes- not correlated	[3]
		Thalawa	15	33.33	66.67	0.00
		Pannala	11	54.55	45.45	0.00
		Mirigama	12	83.33	16.67	0.00
P.perfiliewi, P. simici, P. tobbi, P. neglectus	Greece*	Thessaloniki	140	100	0.00	0.00	no	[4]
		Peloponnese	20	100	0.00	0.00
		Chios	25	100	0.00	0.00
P. tobbi, P. simici, P. perfiliewi, P. neglectus	Greece*	Diavata refugee camp (Thessaloniki)	14-24	100	0.00	0.00	no	[5]
		Lagkadikia refugee camp (Thessaloniki)	14-24	100	0.00	0.00
		Vial refugee camp (Chios)	14-24	100	0.00	0.00
P. papatasi	Turkey*	Sanliurfa	25	52.00	48.00	0.00	no	[4]
*: the presence of VGSC mutations I1011M, V1016G and F1020S was also investigated; only wild-type sequences (i.e. 1011I/I, 1016V/V and 1020F/F) were identified
References
1. Gomes B, Purkait B, Deb RM, Rama A, Singh RP, Foster GM, et al. Knockdown resistance mutations predict DDT resistance and pyrethroid tolerance in the visceral leishmaniasis vector Phlebotomus argentipes. PLoS Negl Trop Dis. 2017;11(4): e0005504. doi: 10.1371/journal.pntd.0005504. PMID: 28414744
2. Sardar AA, Saha P, Chatterjee M, Bera DK, Biswas P, Maji D, et al. Insecticide susceptibility status of Phlebotomus argentipes and polymorphisms in voltage-gated sodium channel (vgsc) gene in kala-azar endemic areas of West Bengal, India. Acta Trop. 2018;185: 285-293. doi: 10.1016/j.actatropica.2018.06.005. PMID: 29890155
3. Pathirage DRK, Karunaratne SHPP, Senanayake SC, Karunaweera ND. Insecticide susceptibility of the sand fly leishmaniasis vector Phlebotomus argentipes in Sri Lanka. Parasit Vectors. 2020;13(1): 246. doi: 10.1186/s13071-020-04117-y. PMID: 32404115
4. Fotakis EA, Giantsis IA, Demir S, Vontas JG, Chaskopoulou A. Detection of pyrethroid resistance mutations in the major leishmaniasis vector Phlebotomus papatasi. J Med Entomol. 2018;55(5): 1225-1230. doi: 10.1093/jme/tjy066. PMID: 29912381
5. Fotakis EA, Giantsis IA, Castells Sierra J, Tanti F, Balaska S, Mavridis K, et al. Population dynamics, pathogen detection and insecticide resistance of mosquito and sand fly in refugee camps, Greece. Infect Dis Poverty. 2020;9(1): 30. doi: 10.1186/s40249-020-0635-4. PMID: 32183909
